# Supplementary material for: Identification of methodological issues regarding direct impact indicators of COVID-19: a rapid scoping review on morbidity, severity and mortality
Source: Eur J Public Health. 2024 Jul 1;34(Suppl 1):i3–i10. doi: 10.1093/eurpub/ckae072 (PMC11215319; doi:10.1093/eurpub/ckae072)
Supplement: ckae072_Supplementary_Data [file ckae072_supplementary_data.zip]

Archive with 9 entries (9 files):
- ejph-2023-06-phis-0310-File006.pdf
- ejph-2023-06-phis-0310-File007.pdf
- ejph-2023-06-phis-0310-File008.pdf
- ejph-2023-06-phis-0310-File009.pdf
- ejph-2023-06-phis-0310-File010.pdf
- ejph-2023-06-phis-0310-File011.csv
- ejph-2023-06-phis-0310-File012.csv
- ejph-2023-06-phis-0310-File013.pdf
- ejph-2023-06-phis-0310-File005.pdf
