# Supplementary material for: Identification of methodological issues regarding direct impact indicators of COVID-19: a rapid scoping review on morbidity, severity and mortality
Source: Eur J Public Health. 2024 Jul 1;34(Suppl 1):i3–i10. doi: 10.1093/eurpub/ckae072 (PMC11215319; doi:10.1093/eurpub/ckae072)
Supplement: ckae072_Supplementary_Data [file ckae072_supplementary_data.zip › ejph-2023-06-phis-0310-File011.csv]

First Author	Title	Article ID	First author's country of affiliation	Study design	Study country	Study WHO Region	Study period (mmmyyyy)	Study end (month)	Study sample	SARS-CoV-2 infection diagnosis
Akbari, M	Investigation of the Epidemiological Situation and the Incidence of Covid 19 Disease in an Area of Markazi Province in Iran Country	10.12865/CHSJ.47.01.03	Iran	Cross-sectional study	Iran	Eastern Mediterranean Region	Feb/2020 to Sep/2020		Inpatients/Outpatients	Not confirmed/unclear/mixed
Almeida, PD	Space-time analysis of covid-19 in a brazilian state	10.18471/rbe.v35.42740	Brasil	Ecological study	Brasil	Americas	Mar/2020 to Sep/2020		General population	Not confirmed/unclear/mixed
Anwar, F	Molecular epidemiology of SARS-COV-2 in Mardan, Khyber Pakhtunkhwa Pakistan: A real world clinical experience	covidwho-1411152	Pakistan	Cross-sectional study	Pakistan	Eastern Mediterranean Region	Mar/2020 to Jul/2020		Inpatients/Outpatients	Confirmed
Azarpazhooh, MR	COVID-19 Pandemic and Burden of Non-Communicable Diseases: An Ecological Study on Data of 185 Countries.	10.1016/j.jstrokecerebrovasdis.2020.105089	Canada	Ecological study	Worldwide	Worldwide	Feb/2020 to May/2020		General population	Confirmed
Bernard, A	Comparison of cancer patients to non-cancer patients among covid-19 inpatients at a national level	10.3390/cancers13061436	France	Cohort study	France	European Region	Mar/2020 to Apr/2020		General population	Confirmed
Bi, Q	Epidemiology and transmission of COVID-19 in 391 cases and 1286 of their close contacts in Shenzhen, China: a retrospective cohort study	10.1016/S1473-3099(20)30287-5	United States of America	Cohort study	China	Western Pacific Region	Jan/2020 to Feb/2020		General population	Confirmed
COVID-19 APHP-Universities-INRIA-INSERM Group	Early indicators of intensive care unit bed requirement during the COVID-19 epidemic: A retrospective study in Ile-de-France region, France	10.1371/journal.pone.0241406	France	Cross-sectional study	France	European Region	Feb/2020 to Sept/2020		Inpatients/Outpatients	Not confirmed/unclear/mixed
Castilla, J	Risk Factors of Infection, Hospitalization and Death from SARS-CoV-2: A Population-Based Cohort Study.	10.3390/jcm10122608	Spain	Cohort study	Spain	European Region	Jul/2020 to Dec/2020		General Population	Confirmed
Chen, R	Risk Factors of Fatal outcome in Hospitalized Subjects with Coronavirus Disease 2019 From a Nationwide Analysis in China	10.1016/j.chest.2020.04.010	China	Cohort study	China	Western Pacific Region	Jan/2020		Hospitalised patients	Confirmed
Cummings, MJ	Epidemiology, clinical course, and outcomes of critically ill adults with COVID-19 in New York City: a prospective cohort study.	10.1016/S0140-6736(20)31189-2.	United States of America	Cohort study	USA	Americas	Mar/2020 to Apr/2020		Patients in/requiring ICU	Confirmed
D´Silva, KM	COVID-19 Outcomes in Patients With Systemic Autoimmune Rheumatic Diseases Compared to the General Population: A US Multicenter, Comparative Cohort Study.	10.1002/art.41619	United States of America	Cohort study	USA	Americas	Jan/2020 to Aug/2020		Inpatients/Outpatients	Not confirmed/unclear/mixed
Ekezie, I	A population analysis of the initial SARS-CoV-2 outbreak in Chicago: Implications for the future	10.25270/con.2020.09.00010	United Kingdom	Cross-sectional study	USA	Americas	Apr/2020 to May/2020		General population	Not confirmed/unclear/mixed
Fried, MV	Patient Characteristics and Outcomes of 11 721 Patients With Coronavirus Disease 2019 (COVID-19) Hospitalized Across the United States.	10.1093/cid/ciaa1268	United States of America	Cohort study	USA	Americas	Feb/2020 to Apr/2020		Hospitalised patients	Confirmed
Gao, M	Associations between body-mass index and COVID-19 severity in 6·9 million people in England: a prospective, community-based, cohort study.	10.1016/S2213-8587(21)00089-9	United Kingdom	Cohort study	England	European Region	Jan/2020 to Apr/2022		General population	Not confirmed/unclear/mixed
Garay, F	SARS-CoV-2 in eight municipalities of the Colombian tropics: high immunity, clinical and sociodemographic outcomes.	10.1093/trstmh/trab094	Colombia	Cross-sectional study	Colombia	Americas	Jul/2020 to Nov/2020		General Population	Confirmed
Girardin, JL	Contribution of pulmonary diseases to COVID-19 mortality in a diverse urban community of New York.	10.1177/1479973120986806	United States of America	Cohort study	USA	Americas	Mar/2020 to May/2020		Inpatients/Outpatients	Confirmed
Goswami, RP	Endemic infections, vaccinations, and variability of SARS-COV2 worldwide epidemiology: A cross-sectional study.	10.1002/jmv.26875	India	Cross-sectional study	Worlwide	Worldwide	Dec/2019 to Jun/2020		General population	Not confirmed/unclear/mixed
Gray,WK	Variability in COVID-19 in-hospital mortality rates between national health service trusts and regions in England: A national observational study for the Getting It Right First Time Programme.	10.1016/j.eclinm.2021.100859	United Kingdom	Cohort study	United Kingdom	European Region	Mar/2020 to Jul/2020		Hospitalised patients	Confirmed
Hawkins, RB	Socio-economic status and COVID-19-related cases and fatalities	10.1016/j.puhe.2020.09.016	United States of America	Ecological study	USA	Americas	May/2020		General population	Not confirmed/unclear/mixed
Hodges, G	Association between biomarkers and COVID-19 severity and mortality: a nationwide Danish cohort study.	10.1136/bmjopen-2020-041295	Denmark	Cohort study	Denmark	European Region	Feb/2020 to Apr/2020		Hospitalised patients	Confirmed
Hohl, A	Daily surveillance of COVID-19 using the prospective space-time scan statistic in the United States	10.1016/j.sste.2020.100354	United States of America	Ecological study	USA	Americas	Jan/2020 to Jun/2020		General population	Confirmed
Holler, JG	First wave of COVID-19 hospital admissions in Denmark: a Nationwide population-based cohort study.	10.1186/s12879-020-05717-w	Denmark	Cohort study	Denmark	European Region	Feb/2020 to Apr/2020		Hospitalised patients	Confirmed
Houvèssou, GM	Lockdown-type containment measures for COVID-19 prevention and control: a descriptive ecological study with data from South Africa, Germany, Brazil, Spain, United States, Italy and New Zealand, February - August 2020.	10.1590/S1679-49742021000100025	Brasil	Ecological study	Worldwide	Worldwide	Feb/2020 to Aug/2020		General population	Not confirmed/unclear/mixed
Huang, L	Effectiveness of interventions as part of the One Health approach to control coronavirus disease 2019 and stratified case features in Anhui Province, China: A real-world population-based cohort study	10.1016/j.onehlt.2021.100224	China	Cohort study	China	Western Pacific Region	Jan/2020 to Jun/2020		General population	Confirmed
Hussein, NR	A retrospective descriptive study characterizing coronavirus disease epidemiology among people in the Kurdistan Region, Iraq	10.4084/mjhid.2020.061	Iraq	Cross-sectional study	Iraq	Eastern Mediterranean Region	Mar/2020 to May/2020		General population	Confirmed
Ioannidis JPA	Population-level COVID-19 mortality risk for non-elderly individuals overall and for non-elderly individuals without underlying diseases in pandemic epicenters.	10.1016/j.envres.2020.109890	United States of America	Cross-sectional study	Worldwide	Worldwide	Apr/2020		General population	Confirmed
Jen, TH	Geographic risk assessment of COVID-19 transmission using recent data: An observational study.	10.1097/MD.0000000000020774	Taiwan	Ecological study	Worldwide	Worldwide	Mar/2020		General population	Not confirmed/unclear/mixed
Jing, QL	Household secondary attack rate of COVID-19 and associated determinants in Guangzhou, China: a retrospective cohort study	10.1016/S1473-3099(20)30471-0	China	Cohort study	China	Western Pacific Region	Jan/2020 to Feb/2020		Close contacts	Confirmed
Joyner, MJ	Convalescent Plasma Antibody Levels and the Risk of Death from Covid-19.	10.1056/NEJMoa2031893	United States of America	Cohort study	USA	Americas	Apr/2020 to Jul/2020		Hospitalised patients	Confirmed
Kanecki, K	Hospitalizations for COVID-19 in Poland: a study based on data from a national hospital register.	10.20452/pamw.15946	Poland	Cohort study	Poland	European Region	Feb/2020 to Sep/2021		Hospitalised patients	Confirmed
Khamis, F	Epidemiology of COVID-19 infection in Oman: Analysis of the first 1304 cases	10.5001/omj.2020.60	Oman	Cross-sectional study	Oman	Eastern Mediterranean Region	Feb/2020 to Apr 2020		General population	Confirmed
Kumar, A	Shifting US Patterns of COVID-19 Mortality by Race and Ethnicity From June-December 2020	10.1016/j.jamda.2021.02.034	United States of America	Cohort study	USA	Americas	Jun/2020 to Dec/2020		People living in LTCF	Confirmed
Kumar, G	Clinical profile of hospitalized COVID-19 patients in first & second wave of the pandemic: Insights from an Indian registry based observational study.	10.4103/ijmr.ijmr_1628_21	India	Cohort study	India	South-East Asia Region	Sep/2020 to Jan/2021		Hospitalised patients	Confirmed
Laake, JH	Characteristics, management and survival of ICU patients with coronavirus disease-19 in Norway, March-June 2020. A prospective observational study.	10.1111/aas.13785	Norway	Cohort study	Norway	European Region	Mar/2020 to Jun/2020		Patients in/requiring ICU	Not confirmed/unclear/mixed
Lee JH	Effect of sex hormones on coronavirus disease 2019: an analysis of 5,061 laboratory-confirmed cases in South Korea.	10.1016/S2215-0366(20)30421-1	South Korea	Cohort study	South Korea	Western Pacific Region	Jan/2020 to Apr/2020		General population	Confirmed
Lee, SW	Severe clinical outcomes of COVID-19 associated with proton pump inhibitors: a nationwide cohort study with propensity score matching	10.1136/gutjnl-2020-322248	South Korea	Cohort study	South Korea	Western Pacific Region	Jan/2020 to May/2020		General population	Confirmed
Liao, TF	Association of Social and Economic Inequality With Coronavirus Disease 2019 Incidence and Mortality Across US Counties.	10.1001/jamanetworkopen.2020.34578	United States of America	Ecological study	USA	Americas	Jan/2020 to Aug/2020		General population	Not confirmed/unclear/mixed
Flores López, MG	Regional Distribution Of COVID-19 Mortality In Peru	10.25176/RFMH.v21i2.3721	Peru	Ecological study	Peru	Americas	Mar/2020 to Sep/2020		Dead	Confirmed
Meyers, KJ	A cross-sectional community-based observational study of asymptomatic SARS-CoV-2 prevalence in the greater Indianapolis area.	10.1002/jmv.26182	United States of America	Cross-sectional study	USA	Americas	Apr/2020 to May/2020		General population	Confirmed
Monari, C	More Severe COVID-19 in Patients With Active Cancer: Results of a Multicenter Cohort Study.	10.3389/fonc.2021.662746	Italy	Cohort study	Italy	European Region	Feb/2020 to May/2020		Inpatients/Outpatients	Confirmed
Mutnal, MB	Early trends for SARS-CoV-2 infection in central and north Texas and impact on other circulating respiratory viruses.	10.1002/jmv.26010	United States of America	Cohort study	USA	Americas	Mar/2020		General population	Confirmed
Nurchis, MC	Impact of the Burden of COVID-19 in Italy: Results of Disability-Adjusted Life Years (DALYs) and Productivity Loss.	10.3390/ijerph17124233	Italy	Ecological study	Italy	European Region	Feb/2020 to Apr/2020		General population	Not confirmed/unclear/mixed
Oh, TK	Musculoskeletal Disorders, Pain Medication, and in-Hospital Mortality among Patients with COVID-19 in South Korea: A Population-Based Cohort Study.	10.3390/ijerph18136804	South Korea	Cohort study	South Korea	Western Pacific Region	Jan/2020 to Jun/2020		General population	Confirmed
Padilla-Raygoza, N	Status of novel coronavirus disease and analysis of mortality in Mexico, until June 30th, 2020: an ecological study	10.13005/bpj/2053	Mexico	Ecological study	Mexico	Americas	Jan/2020 to Jun/2020		General population	Confirmed
Pana, TA	Country-level determinants of the severity of the first global wave of the COVID-19 pandemic: an ecological study.	10.1136/bmjopen-2020-042034	United Kingdom	Ecological study	Worldwide	Worldwide	Dec/2019 to Jun/2020		General population	Confirmed
Ramaswamy, S	Cross-sectional study on sero-prevalence of SARS-CoV-2 infection in Jabalpur, Madhya Pradesh, India	0.24321/0019.5138.202114	India	Cross-sectional study	India	South-East Asia Region	Dec/2020		General population	Confirmed
Ramirez, IJ	COVID-19 emergence and social and health determinants in Colorado: a rapid spatial analysis	10.3390/ijerph17113856	United States of America	Cross-sectional study	USA	Americas	Mar/2020 to Apr/2020		General population	Not confirmed/unclear/mixed
Ranjan, A	Socio-economic inequality in national incidence and mortality rates of COVID-19 in India: An Ecological Study	10.47203/IJCH.2020.v32i04.010	India	Ecological study	India	South-East Asia Region	Nov/2020		General population	Confirmed
Rauscher, E	Unequal Opportunity Spreaders: Higher COVID-19 Deaths with Later School Closure in the United States	10.1177/07311214211005486	United States of America	Ecological study	USA	Americas	Jun/2020 to Dec/2020		General population	Confirmed
Rezabeigi-Davarani, E	Epidemiological and clinical characteristics of covid-19 patients studied by jiroft university of medical sciences: Southeast of Iran	10.30699/jambs.29.136.302	Iran	Cohort study	Iran	Eastern Mediterranean Region	Feb/2020 to Jul/2020		General population	Confirmed
Richardson, D	Use of the first National Early Warning Score recorded within 24 hours of admission to estimate the risk of in-hospital mortality in unplanned COVID-19 patients: a retrospective cohort study.	10.1136/bmjopen-2020-043721	United Kingdom	Cohort study	United Kingdom	European Region	March/2020 to June/2020		Hospitalised patients	Confirmed
Royo-Cebrecos, C	Mass SARS-CoV-2 serological screening, a population-based study in the Principality of Andorra.	10.1016/j.lanepe.2021.100119	Andorra	Cross-sectional study	Andorra	European Region	Jun/2020		General Population	Confirmed
Rubio-Rivas, M	Risk Categories in COVID-19 Based on Degrees of Inflammation: Data on More Than 17,000 Patients from the Spanish SEMI-COVID-19 Registry.	10.3390/jcm10102214	Spain	Cohort study	Spain	European Region	Mar/2020 to Jul/2020		Hospitalised patients	Confirmed
Sahoo, H	Burden of COVID-19 pandemic in India: perspectives from health infrastructure.	covidwho-923142	India	Ecological study	India	South-East Asia Region	May/2020		General population	Confirmed
Salyer, SJ	The first and second waves of the COVID-19 pandemic in Africa: a cross-sectional study.	10.1016/S0140-6736(21)00632-2	United States of America	Cross-sectional study	Africa	African region	Feb/2020 to Dec/2020		General population	Confirmed
Seyhan, AU	Demographic characteristics of patients with possible or definitive COVID-19 diagnosis transported by 112 emergency health services ambulance	10.14744/scie.2021.54871	Turkey	Cross-sectional study	Turkey	European Region	Mar/2020 to Jun/2020		Inpatients/Outpatients	Confirmed
Shahriarirad, R	Epidemiological and clinical features of 2019 novel coronavirus diseases (COVID-19) in the South of Iran.	10.1186/s12879-020-05128-x	Iran	Cohort study	Iran	Eastern Mediterranean Region	Feb/2020 to Mar/2020		Hospitalised patients	Confirmed
Shallcross, L	Factors associated with SARS-CoV-2 infection and outbreaks in long-term care facilities in England: a national cross-sectional survey.	10.1016/S2666-7568(20)30065-9	United Kingdom	Cross-sectional study	United Kingdom	European Region	May/2020 to Jun/2020		People living in LTCF	Confirmed
Soria, MLJB	The philippine coronavirus disease 2019 (Covid-19) profile study: Clinical profile and factors associated with mortality of hospitalized patients	covidwho-1283133	Philippines	Cohort study	Philippines	Western Pacific Region	Feb/2020 to Jul/2020		Hospitalised patients	Confirmed
Stokes, AC	COVID-19 and excess mortality in the United States: A county-level analysis.	0.1371/journal.pmed.1003571	United States of America	Ecological study	USA	Americas	Jan/2020 to Dec/2020		General population	Confirmed
Sung, HK	Clinical Course and Outcomes of 3,060 Patients with Coronavirus Disease 2019 in Korea, January-May 2020.	10.3346/jkms.2020.35.e280	South Korea	Cohort study	South Korea	Western Pacific Region	Jan/2020 to May/2020		Inpatients/Outpatients	Confirmed
Telle, K	Factors associated with hospitalization, invasive mechanical ventilation treatment and death among all confirmed COVID-19 cases in Norway: Prospective cohort study.	10.1177/1403494820985172	Norway	Cohort study	Norway	European Region	Jan/2020 to Jun/2020		Inpatients/Outpatients	Confirmed
Terada, M	Risk factors for severity on admission and the disease progression during hospitalisation in a large cohort of patients with COVID-19 in Japan.	10.1136/bmjopen-2020-047007	Japan	Cohort study	Japan	Western Pacific Region	Jan/2020 to May/2020		Hospitalised patients	Confirmed
Tesoriero, JM	COVID-19 Outcomes Among Persons Living With or Without Diagnosed HIV Infection in New York State.	10.1001/jamanetworkopen.2020.37069	United States of America	Cohort study	USA	Americas	Mar/2020 to Jun/2020		Hospitalised patients	Confirmed
Timelli, L	Effect of timing of implementation of containment measures on Covid-19 epidemic. The case of the first wave in Italy.	10.1371/journal.pone.0245656	Italy	Ecological study	Italy	European Region	Feb/2020 to May/2023		General population	Confirmed
Turista, DDR	Distribution of COVID-19 and phylogenetic tree construction of sars-CoV-2 in Indonesia	10.22207/JPAM.14.SPL1.42	Indonesia	Cross-sectional study	Indonesia	South-East Asia Region	Mar/2020 to May/2020		General population	Not confirmed/unclear/mixed
Wibowo, Y	Characteristics, effective reproduction number (Rt), and prediction sir model of covid-19 at banyumas district, central java, indonesia	10.37506/MLU.V21I1.2483	Indonesia	Ecological study	Indonesia	South-East Asia Region	Mar/2020 to Jun/2020		General population	Confirmed
