# Supplementary material for: Identification of methodological issues regarding direct impact indicators of COVID-19: a rapid scoping review on morbidity, severity and mortality
Source: Eur J Public Health. 2024 Jul 1;34(Suppl 1):i3–i10. doi: 10.1093/eurpub/ckae072 (PMC11215319; doi:10.1093/eurpub/ckae072)
Supplement: ckae072_Supplementary_Data [file ckae072_supplementary_data.zip › ejph-2023-06-phis-0310-File012.csv]

First Author	Name of indicator	Category	Subcategory	Type of indicator (mathematical measurement)	Numerator	Numerator data source	Denominator	Denominator data source	How coefficient is expressed	Area of Reference	Reference period	Disaggregation	Strenghts	Limitations
Akbari, M	Hospitalization	3. Severity	Hospitalisation	Proportion	Hospitalised or severe	Hospital admission records	Possible cases	Hospital admission records	100 (i.e. %)	City/ municipality	Year	by Age, Sex, Occupation	Other strength	Small sample Lack of representativeness SARS-CoV-2 infection Dx NOT clear
Almeida, PD	COVID-19 cumulative incidence	1. Morbidity	New cases in the population	Rate	Cumulative cases	COVID-19 epidemiological survey/registry	Population	Census	10,000	Region/ county/ department	Cumulative for the period	by Geographic area	Data collection Representativeness	Information bias SARS-CoV-2 infection Dx NOT clear
Almeida, PD	COVID-19 lethality	2. Mortality	fatality rate	Proportion	COVID-19 deaths (any, confirmed or not confirmed)	COVID-19 epidemiological survey/registry	Symptomatic cases	COVID-19 epidemiological survey/registry	100 (i.e. %)	City/ municipality	Cumulative for the period	by Geographic area	Data collection Representativeness	Information bias SARS-CoV-2 infection Dx NOT clear
Almeida, PD	COVID-19 mortality rate	2. Mortality	mortality rate	Rate	COVID-19 deaths (any, confirmed or not confirmed)	COVID-19 epidemiological survey/registry	Population	Census	100,000	City/ municipality	Cumulative for the period	by Geographic area	Data collection Representativeness	Information bias SARS-CoV-2 infection Dx NOT clear
Anwar, F	% positive among tested	1. Morbidity	Positivity rate	Proportion	Confirmed cases	COVID-19 epidemiological survey/registry	Symptomatic cases	COVID-19 epidemiological survey/registry	100 (i.e. %)	District	Cumulative for the period	by Age, Sex	Detection of asymptomatic	Other limitations
Azarpazhooh, R	COVID-19 case rate per million	1. Morbidity	New cases in the population	Rate	Confirmed cases	COVID-19 epidemiological survey/registry	Population	COVID-19 epidemiological survey/registry	1,000,000	Global	Cumulative for the period	by Geographic area, Socio economic status (SES)	Data collection Large sample	Missing data
Azarpazhooh, R	Positive tests to total tests	1. Morbidity	Positivity rate	Proportion	Confirmed cases	COVID-19 epidemiological survey/registry	Total tests	COVID-19 epidemiological survey/registry	100 (i.e. %)	Global	Cumulative for the period	by Geographic area, Socio economic status (SES)	Data collection Large sample	Missing data
Azarpazhooh, R	COVID-19 mortality rate	2. Mortality	mortality rate	Rate	Confirmed covid-19 Deaths	COVID-19 epidemiological survey/registry	Population	COVID-19 epidemiological survey/registry	1,000,000	Global	Cumulative for the period	by Geographic area, Socio economic status (SES)	Data collection Large sample	Missing data
Bernard, A	% in-hospital death	2. Mortality	fatality rate	Proportion	Confirmed covid-19 Deaths	Hospital admission records	Symptomatic cases	International/national/regional registry	100 (i.e. %)	National/Country	Cumulative for the period	by Comorbidities	Large sample	Not mentioned
Bernard, A	% of intensive care support	3. Severity	ICU	Proportion	Hospitalised or severe	Hospital admission records	Symptomatic cases	Hospital admission records	100 (i.e. %)	National/Country	Cumulative for the period	by Comorbidities	Large sample	Not mentioned
Bi, Q	Incubation period	1. Morbidity	Incubation	Count	Incubation period	COVID-19 epidemiological survey/registry	N/A		N/A	City/ municipality	Month	by Age, Sex, Deprivation index	Data collection Large sample Representativeness Detection of asymptomatic	Missing data Lack of more granular data
Bi, Q	% of symptomatic	1. Morbidity	Percentage symptomatic/asymptomatic	Rate	Symptomatic cases	COVID-19 epidemiological survey/registry	Population	COVID-19 epidemiological survey/registry	100 (i.e. %)	City/ municipality	Week	by Age, Sex	Representativeness Detection of asymptomatic	Data collection bias Missing data Lack of more granular data
Bi, Q	% of symptomatic	1. Morbidity	Percentage symptomatic/asymptomatic	Rate	Symptomatic cases	COVID-19 epidemiological survey/registry	Positive tests	COVID-19 epidemiological survey/registry	100 (i.e. %)	City/ municipality	Month	by Age, Sex	Large sample Representativeness Detection of asymptomatic	Lack of representativeness Lack of more granular data
Bi, Q	Secondary attack rate	1. Morbidity	Secondary attack rate	Rate	Contact with cases	COVID-19 epidemiological survey/registry	Exposed people	COVID-19 epidemiological survey/registry	100 (i.e. %)	City/ municipality	Month	by Age, Sex, Geographic area, Travelling abroad	Data collection Large sample Representativeness Detection of asymptomatic	Other limitations
Bi, Q	Disease severity	3. Severity	Ventilation procedures	Rate	Ventilation therapies (or requesting)	COVID-19 epidemiological survey/registry	Tested PCR/confirmed cases	COVID-19 epidemiological survey/registry	100 (i.e. %)	City/ municipality	Month	by Age, Sex, Geographic area, Socio economic status (SES), Travelling abroad	Data collection Representativeness	Other limitations
COVID-19 APHP-Universities-INRIA-INSERM Group	Emergency Medical Service calls, percentage of positive RT-PCR tests, ambulances used, Emergency Department visits and GP visits	4. Composite		Proportion	Hospitalised or severe	International/national/regional registry	N/A		100 (i.e. %)	Region/ county/ department	Cumulative for the period	No Disaggregation	Data collection Large sample Early signals ICU	Other limitations SARS-CoV-2 infection Dx NOT clear
Castilla, J	SARS-CoV-2 confirmed infections	1. Morbidity	New cases in the population	Rate	Confirmed cases	International/national/regional registry	Total tests	Census	100,000	Region/ county/ department	Day	by Age, Sex	Other strength	Other limitations
Castilla, J	Death from SARS-CoV-2	2. Mortality	mortality rate	Rate	Confirmed covid-19 Deaths	International/national/regional registry	Total tests	Census	100,000	Region/ county/ department	Month	by Age, Sex	Data collection	Other limitations
Castilla, J	Hospitalisation	3. Severity	Hospitalisation	Rate	Confirmed cases	International/national/regional registry	Total tests	Census	100,000	Region/ county/ department	Month	by Age, Sex	Data collection	Other limitations
Castilla, J	Hospitalisation	3. Severity	ICU	Rate	Hospitalised or severe	International/national/regional registry	Population	Census	100,000	Region/ county/ department	Month	by Age, Sex	Data collection	Other limitations
Chen, R	Fatality rate	2. Mortality	fatality rate	Rate	Confirmed covid-19 Deaths	Hospital admission records	Symptomatic cases	Hospital admission records	100 (i.e. %)	National/Country	Month	by Age, Sex, Comorbidities, BMI, Smoking	Representativeness Detection of asymptomatic	Missing data Lack of more granular data
Cummings, MJ	rate of in-hospital death	2. Mortality	fatality rate	Rate	Confirmed covid-19 Deaths	Hospital admission records	Symptomatic cases	Hospital admission records	100 (i.e. %)	Region/ county/ department	Month	by Age, Sex, Comorbidities, Deprivation index, Ethnicity, BMI	Data collection Large sample Representativeness	Not mentioned
Cummings, MJ	median time to clinical deterioration following admission	3. Severity	Length of hospital stay	Count	Time to outcome	Hospital admission records	N/A		N/A	Region/ county/ department	Month	by Age, Sex, Comorbidities, Socio economic status (SES), Ethnicity, BMI	Data collection Large sample Representativeness	Lack of representativeness Missing data
Cummings, MJ	Tidal volume	3. Severity	Ventilation procedures	mL per kg	Ventilation therapies (or requesting)	Hospital admission records	N/A		N/A	City/ municipality	Month	by Age, Sex, Education, Comorbidities, Socio economic status (SES), Ethnicity, BMI, Smoking	Data collection Large sample	Lack of representativeness Convenience sample
Cummings, MJ	PEEP	3. Severity	Ventilation procedures	Count	Ventilation therapies (or requesting)	Hospital admission records	N/A		N/A	City/ municipality	Month	by Age, Sex, Education, Comorbidities, Socio economic status (SES), Ethnicity, BMI, Smoking	Large sample Representativeness	Lack of representativeness Missing data
Cummings, MJ	Severity clinical indicator: PaO2	3. Severity	Ventilation procedures	Proportion	Ventilation therapies (or requesting)	Hospital admission records	Fraction of inspired oxygen (FiO2)	Hospital admission records	N/A	City/ municipality	Month	by Age, Sex, Comorbidities, Ethnicity, BMI	Data collection Large sample Representativeness	Lack of representativeness Missing data
Cummings, MJ	Airway pressure	3. Severity	Ventilation procedures	Count	Ventilation therapies (or requesting)	Hospital admission records	N/A		N/A	City/ municipality	Month	by Age, Sex, Education, Comorbidities, Ethnicity, BMI, Smoking	Large sample Representativeness	Lack of representativeness Missing data
Cummings, MJ	PaO2 to Fi02	3. Severity	Ventilation procedures	Proportion	Ventilation therapies (or requesting)	Hospital admission records	Fraction of inspired oxygen (FiO2)	Hospital admission records	N/A	City/ municipality	Month	by Age, Sex, Comorbidities, Ethnicity, BMI, Smoking	Data collection Large sample	Lack of representativeness Missing data
Cummings, MJ	Non Invasive ventilation	3. Severity	Ventilation procedures	Count	Ventilation therapies (or requesting)	Hospital admission records	N/A		N/A	City/ municipality	Month	by Age, Sex, Education, Comorbidities, Socio economic status (SES), Ethnicity, BMI	Data collection Large sample Representativeness	Lack of representativeness Missing data Convenience sample Enrolment (participation) bias
Cummings, MJ	Duration of invasive mechanical ventilatio	3. Severity	Length ventilation	Count	Ventilation therapies (or requesting)	Hospital admission records	N/A		N/A	Region/ county/ department	Month	by Age, Sex, Education, Comorbidities, Ethnicity, BMI	Data collection Large sample Representativeness	Lack of representativeness Missing data
D�Silva, KM	Death number (%) patients	2. Mortality	fatality rate	Proportion	COVID-19 deaths (any, confirmed or not confirmed)	COVID-19 epidemiological survey/registry	Symptomatic cases	COVID-19 epidemiological survey/registry	100 (i.e. %)	Long-term care facilities	Cumulative for the period	by Age, Sex, Comorbidities, Ethnicity	Large sample	Lack of representativeness Convenience sample SARS-CoV-2 infection Dx NOT clear
D�Silva, KM	hospitalization	3. Severity	Hospitalisation	Proportion	Confirmed cases	COVID-19 epidemiological survey/registry	Positive tests	COVID-19 epidemiological survey/registry	100 (i.e. %)	Long-term care facilities	Cumulative for the period	by Age, Sex, Comorbidities, Symptoms, Ethnicity, BMI	Data collection	Small sample Lack of representativeness Convenience sample SARS-CoV-2 infection Dx NOT clear
D�Silva, KM	ICU admission	3. Severity	ICU	Proportion	Hospitalised or severe	COVID-19 epidemiological survey/registry	Positive tests	COVID-19 epidemiological survey/registry	100 (i.e. %)	Long-term care facilities	Cumulative for the period	by Age, Sex, Comorbidities, Symptoms, Ethnicity, BMI	Data collection	Small sample Lack of representativeness Convenience sample SARS-CoV-2 infection Dx NOT clear
D�Silva, KM	Ischemic stroke	3. Severity	Clinical outcomes/ Complications	Proportion	Confirmed cases	COVID-19 epidemiological survey/registry	Positive tests	COVID-19 epidemiological survey/registry	100 (i.e. %)	Long-term care facilities	Cumulative for the period	by Age, Sex, Comorbidities, Symptoms, Ethnicity, BMI	Data collection	Small sample Lack of representativeness Convenience sample SARS-CoV-2 infection Dx NOT clear
D�Silva, KM	Venous Thromboembolism	3. Severity	Clinical outcomes/ Complications	Proportion	Confirmed cases	COVID-19 epidemiological survey/registry	Positive tests	COVID-19 epidemiological survey/registry	100 (i.e. %)	Long-term care facilities	Cumulative for the period	by Age, Sex, Comorbidities, Symptoms, Ethnicity, BMI	Data collection	Small sample Lack of representativeness Convenience sample SARS-CoV-2 infection Dx NOT clear
D�Silva, KM	Mechanical Ventilation	3. Severity	Ventilation procedures	Proportion	Ventilation therapies (or requesting)	COVID-19 epidemiological survey/registry	Positive tests	COVID-19 epidemiological survey/registry	100 (i.e. %)	Long-term care facilities	Cumulative for the period	by Age, Sex, Comorbidities, Symptoms, Ethnicity, BMI	Data collection	Small sample Lack of representativeness Convenience sample SARS-CoV-2 infection Dx NOT clear
D�Silva, KM	Acute renal failure requiring renal replacement therapy	3. Severity	Treatments	Proportion	Confirmed cases	COVID-19 epidemiological survey/registry	Positive tests	COVID-19 epidemiological survey/registry	100 (i.e. %)	Long-term care facilities	Cumulative for the period	by Age, Sex, Comorbidities, Symptoms, Ethnicity, BMI	Data collection	Small sample Lack of representativeness Convenience sample SARS-CoV-2 infection Dx NOT clear
D�Silva, KM	ICU admission, mechanical ventilation and death	4. Composite		Proportion	Ventilation therapies (or requesting)	COVID-19 epidemiological survey/registry	Positive tests	COVID-19 epidemiological survey/registry	100 (i.e. %)	Long-term care facilities	Cumulative for the period	by Age, Sex, Comorbidities, Ethnicity, BMI	Data collection	Small sample Lack of representativeness Convenience sample SARS-CoV-2 infection Dx NOT clear
Ekezie I	point prevalence of cases by ethnic group (infection rate)	1. Morbidity	New and pre-existinga cases divided by population	Rate	Cumulative cases	International/national/regional registry	Population	Census	100 (i.e. %)	City/ municipality	Month	by Ethnicity	Other strength	Lack of representativeness SARS-CoV-2 infection Dx NOT clear
Ekezie I	% covid-19 positive cases	1. Morbidity	Positivity rate	Proportion	Confirmed cases	International/national/regional registry	Population	Census	100 (i.e. %)	City/ municipality	Month	by Ethnicity	Not mentioned	Lack of representativeness SARS-CoV-2 infection Dx NOT clear
Ekezie I	cause-specific mortality rate by ethnic group	2. Mortality	mortality rate	Rate	COVID-19 deaths (any, confirmed or not confirmed)	International/national/regional registry	Population	International/national/regional registry	10,000	City/ municipality	Month	by Ethnicity	Other strength	Lack of representativeness SARS-CoV-2 infection Dx NOT clear
Fried, MV	percentage of patients died	2. Mortality	fatality rate	Proportion	COVID-19 deaths (any, confirmed or not confirmed)	Insurance claims	Symptomatic cases	Hospital admission records	100 (i.e. %)	National/Country	Cumulative for the period	by Age, Ventilation treament, Pharmacological treament	Large sample	Enrolment (participation) bias Not mentioned
Fried, MV	median time from admission to receiving mechanical ventilation	3. Severity	Length of hospital stay	Count	Time to outcome	Insurance claims	N/A		N/A	National/Country	Cumulative for the period		Large sample	Enrolment (participation) bias Not mentioned
Fried, MV	Median duration of hospitalization	3. Severity	Length of hospital stay	Count	LOS	Insurance claims	N/A		N/A	Region/ county/ department	Cumulative for the period	by Age, Sex, Geographic area, Comorbidities, Smoking	Large sample Representativeness	Enrolment (participation) bias
Fried, MV	Duration on ICU	3. Severity	ICU	Count	LOS	Insurance claims	N/A		N/A	Region/ county/ department	Cumulative for the period	by Age, Sex, Geographic area, Comorbidities, Smoking	Large sample	Enrolment (participation) bias
Fried, MV	percentage of ICU level of care	3. Severity	ICU	Proportion	Hospitalised or severe	Insurance claims	Symptomatic cases	Hospital admission records	100 (i.e. %)	National/Country	Cumulative for the period	by Ventilation treament	Large sample	Enrolment (participation) bias Not mentioned
Fried, MV	percentage of patients with pneumonia within 24 hours	3. Severity	Clinical outcomes/ Complications	Proportion	Hospitalised or severe	Insurance claims	Symptomatic cases	Other denominator data source	100 (i.e. %)	National/Country	Cumulative for the period	by Ventilation treament	Large sample	Enrolment (participation) bias Not mentioned
Fried, MV	percentage of patients with pneumonia during hospitalisation	3. Severity	Clinical outcomes/ Complications	Proportion	Hospitalised or severe	Insurance claims	Symptomatic cases	Other denominator data source	100 (i.e. %)	National/Country	Cumulative for the period	by Ventilation treament	Large sample	Enrolment (participation) bias Not mentioned
Fried, MV	Needs for oxygen supplementation	3. Severity	Ventilation procedures	Proportion	Ventilation therapies (or requesting)	Insurance claims	Symptomatic cases	Other denominator data source	100 (i.e. %)	Region/ county/ department	Cumulative for the period	by Age, Ventilation treament	Large sample	Enrolment (participation) bias
Fried, MV	Mechanical ventilation	3. Severity	Ventilation procedures	Proportion	Ventilation therapies (or requesting)	Insurance claims	Symptomatic cases	Other denominator data source	100 (i.e. %)	Region/ county/ department	Cumulative for the period	by Age, Sex, Geographic area, Comorbidities, Smoking	Large sample Representativeness	Enrolment (participation) bias
Gao, Min	Death from COVID-19	2. Mortality	mortality rate	Proportion	COVID-19 deaths (any, confirmed or not confirmed)	Primary care visits	Population	Other denominator data source	100 (i.e. %)	National/Country	Month	by Age, Sex, Geographic area, Comorbidities, Deprivation index, Ethnicity, BMI, Smoking	Large sample Representativeness	Enrolment (participation) bias SARS-CoV-2 infection Dx NOT clear
Gao, Min	Hospitalized with COVID-19	3. Severity	Hospitalisation	Proportion	Confirmed cases	Primary care visits	Population	Other denominator data source	100 (i.e. %)	National/Country	Cumulative for the period	by Age, Sex, Geographic area, Comorbidities, Deprivation index, Ethnicity, BMI, Smoking	Large sample Representativeness	Enrolment (participation) bias SARS-CoV-2 infection Dx NOT clear
Gao, Min	Admitted to ICU with COVID-19	3. Severity	ICU	Proportion	Hospitalised or severe	Primary care visits	Patients w/o COVID19	Other denominator data source	100 (i.e. %)	National/Country	Cumulative for the period	by Age, Sex, Geographic area, Comorbidities, Deprivation index, Ethnicity, BMI, Smoking	Large sample Representativeness	Enrolment (participation) bias SARS-CoV-2 infection Dx NOT clear
Garay, F	Seroprevalence	1. Morbidity	Positivity rate	Proportion	Seropositives	In-house databases & Serological surveys	IgG ab tested	Other denominator data source	100 (i.e. %)	Region/ county/ department	Day	by Age, Sex, Geographic area, Socio economic status (SES)	Not mentioned	Enrolment (participation) bias
Girardin, JL	Incidence rate	1. Morbidity	New cases in the population	Rate	Confirmed cases	inpatient and outpatient visits	Total tests	Other denominator data source	100 (i.e. %)	Hospital	Cumulative for the period		Not mentioned	Convenience sample
Girardin, JL	Mortality rate of COVID-19 among those who tested positive	2. Mortality	mortality rate	Rate	Confirmed covid-19 Deaths	inpatient and outpatient visits	Total tests	Other denominator data source	100 (i.e. %)	Hospital	Cumulative for the period	by Age, Comorbidities, Length of stay, Socio economic status (SES), Ethnicity, Smoking	Not mentioned	Lack of more granular data
Girardin, JL	Time-To-Discharge (in days)	3. Severity	Length of hospital stay	Count	LOS	inpatient and outpatient visits	N/A		N/A	Hospital	Cumulative for the period		Not mentioned	Other limitations
Goswami, Rudra RP,	Mortality rate	2. Mortality	mortality rate	Rate	COVID-19 deaths (any, confirmed or not confirmed)	COVID-19 epidemiological survey/registry	Population	COVID-19 epidemiological survey/registry	1,000,000	National/Country	Cumulative for the period	by Vaccination status	Not mentioned	Lack of more granular data SARS-CoV-2 infection Dx NOT clear
Gray, William K	Death with COVID-19 within 30 days of discharge	2. Mortality	fatality rate	Proportion	Confirmed covid-19 Deaths	Hospital admission records and death certificates	Symptomatic cases	Hospital admission records	100 (i.e. %)	National/Country	Month	by Geographic area	Not mentioned	Data collection bias
Gray, William K	In-hospital mortality	2. Mortality	fatality rate	Proportion	Confirmed covid-19 Deaths	Hospital admission records and death certificates	Symptomatic cases	Hospital admission records	100 (i.e. %)	National/Country	Month	by Age, Geographic area, Length of stay, ICU admission, Hospital resources	Not mentioned	Data collection bias
Gray, William K	Mortality If admitted to critical care	2. Mortality	fatality rate	Proportion	Confirmed covid-19 Deaths	Hospital admission records and death certificates	Symptomatic cases	Hospital admission records	100 (i.e. %)	National/Country	Month	by Geographic area	Not mentioned	Data collection bias
Gray, William K	Median length of hospital stay	3. Severity	Length of hospital stay	Count	LOS	Hospital admission records	N/A		N/A	National/Country	Month	by Geographic area	Not mentioned	Data collection bias
Gray, William K	Admission to critical care	3. Severity	ICU	Proportion	Confirmed cases	Hospital admission records	Symptomatic cases	Hospital admission records	100 (i.e. %)	National/Country	Month	by Geographic area	Not mentioned	Data collection bias
Hawkins, RB	Cases per 100,000 persons	1. Morbidity	New and pre-existinga cases divided by population	Proportion	Cumulative cases	COVID-19 epidemiological survey/registry	Population	Census	100,000	Region/ county/ department	Cumulative for the period	by Distressed Communities Index (DCI)	Large sample Representativeness	Other limitations SARS-CoV-2 infection Dx NOT clear
Hawkins, RB	Case fatality rate	2. Mortality	fatality rate	Proportion	COVID-19 deaths (any, confirmed or not confirmed)	COVID-19 epidemiological survey/registry	Positive tests	Census	100 (i.e. %)	Region/ county/ department	Cumulative for the period	by Distressed Communities Index (DCI)	Large sample Representativeness	Other limitations SARS-CoV-2 infection Dx NOT clear
Hawkins, RB	Deaths per 100,000 persons	2. Mortality	mortality rate	Proportion	COVID-19 deaths (any, confirmed or not confirmed)	COVID-19 epidemiological survey/registry	Population	Census	100,000	Region/ county/ department	Cumulative for the period	by Distressed Communities Index (DCI)	Large sample Representativeness	Other limitations SARS-CoV-2 infection Dx NOT clear
Hodges, G	In-hospital Mortality	2. Mortality	fatality rate	Proportion	All-cause deaths	Civil Registry and National Patient Register	Symptomatic cases	Hospital admission records	100 (i.e. %)	National/Country	Cumulative for the period	by Age, Sex, Comorbidities, Pharmacological treament, Biomarkers	Data collection Large sample	Selection bias
Hodges, G	Death/ICU admission	4. Composite		Proportion	Death or ICU	Civil Registry and National Patient Register	Tested PCR/confirmed cases	International/national/regional registry	100 (i.e. %)	National/Country	Cumulative for the period	by Age, Sex, Comorbidities, Pharmacological treament, Biomarkers	Data collection Large sample	Selection bias
Hohl, Alexander	Space-time clusters of COVID-19	1. Morbidity	Space-time cluster	Space-time cluster	Cumulative cases	COVID-19 epidemiological survey/registry	Population	Census	N/A	National/Country	Cumulative for the period	by Geographic area	Other strength	Other limitations
Holler, JG	Length of Stay for In-hospital Deaths	2. Mortality	Time to death	Count	LOS	Civil Registry and National Patient Register	N/A		N/A	National/Country	Day		Data collection Large sample Representativeness	Lack of external validation
Holler, JG	ICU Mortality	2. Mortality	fatality rate	Proportion	COVID-19 deaths (any, confirmed or not confirmed)	Civil Registry and National Patient Register	Symptomatic cases	International/national/regional registry	100 (i.e. %)	National/Country	Month	by Age, Sex, Comorbidities, Ventilation treament	Data collection Large sample Representativeness	Lack of external validation
Holler, JG	In-hospital mortality	2. Mortality	fatality rate	Proportion	COVID-19 deaths (any, confirmed or not confirmed)	Civil Registry and National Patient Register	Symptomatic cases	Hospital admission records	100 (i.e. %)	National/Country	Month	by Age, Sex, Comorbidities, Ventilation treament, ICU admission	Data collection Large sample Representativeness	Differences in referral patterns Lack internal valid COVID-19 Dx Lack of external validation
Holler, JG	Length of Stay	3. Severity	Length of hospital stay	Count	LOS	Civil Registry and National Patient Register	N/A		N/A	National/Country	Day	by ICU admission	Data collection Large sample Representativeness	Lack of external validation
Holler, JG	Admission to ICU	3. Severity	ICU	Proportion	Hospitalised or severe	Civil Registry and National Patient Register	Symptomatic cases	Hospital admission records	100 (i.e. %)	National/Country	Cumulative for the period	by Age, Sex, Comorbidities, Ventilation treament	Data collection Large sample Representativeness	Lack of external validation
Holler, JG	Patients needing dialysis	3. Severity	Clinical outcomes/ Complications	Proportion	Renal therapies	Civil Registry and National Patient Register	Tested PCR/confirmed cases	International/national/regional registry	100 (i.e. %)	National/Country	Cumulative for the period		Data collection Large sample Representativeness	Lack of external validation
Holler, JG	extracorporeal membrane Oxygenation (ECMO)	3. Severity	Ventilation procedures	Proportion	Ventilation therapies (or requesting)	Civil Registry and National Patient Register	Tested PCR/confirmed cases	International/national/regional registry	100 (i.e. %)	National/Country	Cumulative for the period		Data collection Large sample Representativeness	Lack of external validation
Holler, JG	Mechanical respirator use	3. Severity	Ventilation procedures	Proportion	Ventilation therapies (or requesting)	Civil Registry and National Patient Register	Tested PCR/confirmed cases	International/national/regional registry	100 (i.e. %)	National/Country	Cumulative for the period		Data collection Large sample Representativeness	Lack of external validation
Houv�ssou, GM	Incidence rate	1. Morbidity	New cases in the population	Rate	Confirmed cases	COVID-19 epidemiological survey/registry	Population	COVID-19 epidemiological survey/registry	1,000,000	National/Country	Day	by Geographic area	Representativeness	Data collection bias Lack of more granular data SARS-CoV-2 infection Dx NOT clear
Huang, L	Incubation period	1. Morbidity	Incubation	Count	Incubation period	International/national/regional registry	N/A		N/A	City/ municipality	Month	by Age, Sex, Comorbidities, Socio economic status (SES), BMI, Smoking, Travelling abroad	Large sample Representativeness Detection of asymptomatic	Lack of more granular data
Huang, L	% cluster onset	1. Morbidity	New cases in the population	Rate	Confirmed cases	International/national/regional registry	Population	International/national/regional registry	100 (i.e. %)	City/ municipality	Month	by Age, Sex, Comorbidities, Socio economic status (SES), Smoking, Travelling abroad	Large sample Representativeness Detection of asymptomatic	Lack of more granular data
Huang, L	% family cluster onset	1. Morbidity	New cases in the population	Rate	Confirmed cases	International/national/regional registry	Exposed people	International/national/regional registry	100 (i.e. %)	City/ municipality	Month	by Age, Sex, Comorbidities, Socio economic status (SES), BMI, Smoking, Travelling abroad	Large sample Representativeness Detection of asymptomatic	Lack of more granular data
Huang, L	% asymptomatic	1. Morbidity	Percentage symptomatic/asymptomatic	Rate	Symptomatic cases	International/national/regional registry	Positive tests	Census	100 (i.e. %)	City/ municipality	Month	by Age, Sex, Socio economic status (SES), BMI, Smoking, Travelling abroad	Large sample Representativeness Detection of asymptomatic	Lack of more granular data
Huang, L	Contact with patients with COVID-19	1. Morbidity	Secondary attack rate	Count	Contact with cases	International/national/regional registry	Positive tests	International/national/regional registry	N/A	City/ municipality	Month	by Age, Sex, Comorbidities, Socio economic status (SES), Smoking, Travelling abroad	Large sample Representativeness Detection of asymptomatic	Lack of more granular data
Huang, L	Hospitalization rate	3. Severity	Hospitalisation	Rate	Cumulative cases	International/national/regional registry	Positive tests	International/national/regional registry	100 (i.e. %)	Region/ county/ department	Month	by Age, Sex, Comorbidities, Socio economic status (SES), Smoking	Large sample Representativeness Detection of asymptomatic	Lack of more granular data
Hussein, NR	Share of positive cases	1. Morbidity	Positivity rate	Proportion	Confirmed cases	COVID-19 epidemiological survey/registry	Tested PCR/confirmed cases	COVID-19 epidemiological survey/registry	100 (i.e. %)	City/ municipality	Cumulative for the period	by Age, Sex	Not mentioned	Not mentioned
Hussein, NR	case fatality rate	2. Mortality	fatality rate	Proportion	COVID-19 deaths (any, confirmed or not confirmed)	COVID-19 epidemiological survey/registry	Positive tests	COVID-19 epidemiological survey/registry	100 (i.e. %)	City/ municipality	Cumulative for the period	by Age, Sex	Not mentioned	Not mentioned
Ioannidis, J	Relative mortality rate of COVID-19 death in people <65 versus ?65 years old	2. Mortality	mortality rate	Rate	Confirmed covid-19 Deaths	COVID-19 epidemiological survey/registry	Population	Census	1,000,000	Global	Cumulative for the period	by Age, Sex, Geographic area	Large sample	Data collection bias Missing data
Ioannidis, J	Proportion of COVID-19 deaths in people <65 years old	2. Mortality	mortality rate	Proportion	Confirmed covid-19 Deaths	COVID-19 epidemiological survey/registry	Population	Census	100 (i.e. %)	Global	Cumulative for the period	by Age, Geographic area, Comorbidities	Large sample	Missing data
Jen, TH	case fatality rate	2. Mortality	fatality rate	Rate	COVID-19 deaths (any, confirmed or not confirmed)	COVID-19 epidemiological survey/registry	Tested PCR/confirmed cases	COVID-19 epidemiological survey/registry	100 (i.e. %)	National/Country	Cumulative for the period	by Geographic area	Other strength	Not mentioned SARS-CoV-2 infection Dx NOT clear
Jing, QL	secondary attack rate	1. Morbidity	Secondary attack rate	Proportion	Confirmed cases	International/national/regional registry	Exposed people	International/national/regional registry	100 (i.e. %)	City/ municipality	Cumulative for the period	by Age, Sex, Housing (size, ownership), Type of contacts	Not mentioned	Not mentioned
Joyner, MJ	Death within 30 days after plasma transfusion	2. Mortality	fatality rate	Proportion	Confirmed covid-19 Deaths	COVID-19 epidemiological survey/registry	Symptomatic cases	COVID-19 epidemiological survey/registry	100 (i.e. %)	National/Country	Cumulative for the period		Not mentioned	Data collection bias Lack of representativeness Missing data
Joyner, MJ	ICU admission	3. Severity	ICU	Proportion	Hospitalised or severe	COVID-19 epidemiological survey/registry	Symptomatic cases	COVID-19 epidemiological survey/registry	100 (i.e. %)	National/Country	Cumulative for the period	by Anti�SARS-CoV-2 IgG Level	Not mentioned	Data collection bias Lack of representativeness Missing data
Joyner, MJ	Severe or life-threatening Covid-19	3. Severity	Clinical outcomes/ Complications	Proportion	Ventilation therapies (or requesting)	COVID-19 epidemiological survey/registry	Symptomatic cases	COVID-19 epidemiological survey/registry	100 (i.e. %)	National/Country	Cumulative for the period	by Symptoms, Severity, Anti�SARS-CoV-2 IgG Level	Not mentioned	Data collection bias Lack of representativeness Missing data
Joyner, MJ	Mechanical ventilation	3. Severity	Ventilation procedures	Proportion	Ventilation therapies (or requesting)	COVID-19 epidemiological survey/registry	Symptomatic cases	COVID-19 epidemiological survey/registry	100 (i.e. %)	National/Country	Cumulative for the period	by Anti�SARS-CoV-2 IgG Level	Not mentioned	Data collection bias Lack of representativeness Missing data
Kanecki, Krzysztof	case fatality rate	2. Mortality	fatality rate	Proportion	COVID-19 deaths (any, confirmed or not confirmed)	International/national/regional registry	Positive tests	International/national/regional registry	100 (i.e. %)	National/Country	Cumulative for the period	by Age, Sex, Comorbidities	Not mentioned	Data collection bias Missing data
Kanecki, Krzysztof	Percentage of men by age groups among hospitalized patients with COVID?19	3. Severity	Hospitalisation	Proportion	Hospitalised or severe	International/national/regional registry	Positive tests	International/national/regional registry	100 (i.e. %)	National/Country	Cumulative for the period	by Age, Sex	Not mentioned	Data collection bias Missing data
Khamis, F	crude fatality rate	2. Mortality	fatality rate	Proportion	Confirmed covid-19 Deaths	International/national/regional registry	Positive tests	International/national/regional registry	100 (i.e. %)	National/Country	Month	by Age, Sex, Ethnicity	Not mentioned	Not mentioned
Kumar, Amit	weekly COVID-19 confirmed cases per 1000 nursing home residents	1. Morbidity	New cases in the population	Rate	Confirmed cases	COVID-19 epidemiological survey/registry	Population	COVID-19 epidemiological survey/registry	1000 (i.e. �)	National/Country	Cumulative for the period	by Ethnicity, Nursing Home	Not mentioned	Missing data
Kumar, Amit	weekly COVID-19 mortality rates per 1000 nursing home residents	2. Mortality	mortality rate	Rate	Confirmed covid-19 Deaths	COVID-19 epidemiological survey/registry	Population	COVID-19 epidemiological survey/registry	1000 (i.e. �)	National/Country	Cumulative for the period	by Sex, Ethnicity	Not mentioned	Missing data
Kumar, G	Mortality among hospitalized patients	2. Mortality	fatality rate	Proportion	COVID-19 deaths (any, confirmed or not confirmed)	COVID-19 epidemiological survey/registry	Positive tests	COVID-19 epidemiological survey/registry	100 (i.e. %)	National/Country	Day	by Age, Sex	Data collection Large sample Representativeness	Lack of representativeness Missing data Enrolment (participation) bias Lack of more granular data
Kumar, G	Complications	3. Severity	Clinical outcomes/ Complications	Proportion	Hospitalised or severe	COVID-19 epidemiological survey/registry	Tested PCR/confirmed cases	COVID-19 epidemiological survey/registry	100 (i.e. %)	National/Country	Month	by Age	Data collection Large sample Representativeness	Lack of representativeness Missing data Enrolment (participation) bias Lack of more granular data
Kumar, G	mechanical ventilation	3. Severity	Ventilation procedures	Proportion	Ventilation therapies (or requesting)	COVID-19 epidemiological survey/registry	Symptomatic cases	COVID-19 epidemiological survey/registry	100 (i.e. %)	National/Country	Month		Data collection Large sample Representativeness	Lack of representativeness Missing data Enrolment (participation) bias Lack of more granular data
Kumar, G	supplemental oxygen	3. Severity	Ventilation procedures	Proportion	Ventilation therapies (or requesting)	COVID-19 epidemiological survey/registry	Tested PCR/confirmed cases	COVID-19 epidemiological survey/registry	100 (i.e. %)	National/Country	Month		Data collection Large sample Representativeness	Lack of representativeness Missing data Enrolment (participation) bias Lack of more granular data
Laake, JH	Crude case fatality rate (CFR) among COVID-19 ICU cases	2. Mortality	fatality rate	Proportion	COVID-19 deaths (any, confirmed or not confirmed)	COVID-19 epidemiological survey/registry	Symptomatic cases	COVID-19 epidemiological survey/registry	100 (i.e. %)	National/Country	Cumulative for the period	by Age, Sex, Comorbidities, Renal replacement(y/n), Severity, Ventilation treament	Data collection	Small sample SARS-CoV-2 infection Dx NOT clear
Laake, JH	ICU LOS	3. Severity	Length of hospital stay	Count	LOS	COVID-19 epidemiological survey/registry	N/A		N/A	National/Country	Cumulative for the period	by Comorbidities, Symptoms, Renal replacement(y/n), Severity, Ventilation treament, ICU admission	Data collection	Small sample SARS-CoV-2 infection Dx NOT clear
Laake, JH	Systolic blood pressure at ICU admission	3. Severity	ICU	Proportion	Hospitalised or severe	COVID-19 epidemiological survey/registry	Positive tests	COVID-19 epidemiological survey/registry	100 (i.e. %)	National/Country	Cumulative for the period	by ICU admission	Data collection	Small sample SARS-CoV-2 infection Dx NOT clear
Laake, JH	Acute hypoxaemic respiratory failure (AHRF)	3. Severity	Clinical outcomes/ Complications	Proportion	Ventilation therapies (or requesting)	COVID-19 epidemiological survey/registry	Positive tests	COVID-19 epidemiological survey/registry	100 (i.e. %)	National/Country	Cumulative for the period	by ICU admission	Data collection	Small sample SARS-CoV-2 infection Dx NOT clear
Laake, JH	Clinical management at ICU	3. Severity	Other severity classifications	Proportion	Renal therapies	COVID-19 epidemiological survey/registry	Positive tests	COVID-19 epidemiological survey/registry	100 (i.e. %)	National/Country	Cumulative for the period		Data collection	Small sample SARS-CoV-2 infection Dx NOT clear
Lee, JH	Percentage of deaths	2. Mortality	fatality rate	Proportion	Confirmed covid-19 Deaths	Insurance claims	Tested PCR/confirmed cases	Other denominator data source	100 (i.e. %)	National/Country	Cumulative for the period	by Age, Sex, Comorbidities	Not mentioned	Not mentioned
Lee, JH	Length of ICU stay	3. Severity	Length of hospital stay	Count	LOS	Insurance claims	N/A		N/A	National/Country	Cumulative for the period	by Age, Sex	Not mentioned	Not mentioned
Lee, JH	Length of hospital stay for admitted patients	3. Severity	Length of hospital stay	Count	LOS	Insurance claims	N/A		N/A	National/Country	Cumulative for the period	by Age, Sex	Not mentioned	Not mentioned
Lee, JH	ICU admission (%)	3. Severity	ICU	Proportion	Hospitalised or severe	Insurance claims	Symptomatic cases	Other denominator data source	100 (i.e. %)	National/Country	Cumulative for the period	by Age, Sex	Not mentioned	Not mentioned
Lee, JH	Invasive mechanical ventilation (%)	3. Severity	Ventilation procedures	Proportion	Ventilation therapies (or requesting)	Insurance claims	Tested PCR/confirmed cases	Other denominator data source	100 (i.e. %)	National/Country	Cumulative for the period	by Sex	Data collection	Not mentioned
Lee, JH	Oxygen therapy n (%)	3. Severity	Ventilation procedures	Proportion	Ventilation therapies (or requesting)	Insurance claims	Tested PCR/confirmed cases	Other denominator data source	100 (i.e. %)	National/Country	Cumulative for the period	by Sex	Data collection	Not mentioned
Lee, JH	Extracorporeal membrane oxygenation	3. Severity	Ventilation procedures	Proportion	Ventilation therapies (or requesting)	Insurance claims	Tested PCR/confirmed cases	Other denominator data source	100 (i.e. %)	National/Country	Cumulative for the period	by Sex	Data collection	Not mentioned
Lee, JH	Renal replacement therapy	3. Severity	Treatments	Proportion	Renal therapies	Insurance claims	Tested PCR/confirmed cases	Other denominator data source	100 (i.e. %)	National/Country	Cumulative for the period	by Sex	Data collection	Not mentioned
Lee, SW	Positivity rate	1. Morbidity	Positivity rate	Proportion	Confirmed cases	Insurance claims	Positive tests	Other denominator data source	100 (i.e. %)	National/Country	Cumulative for the period	by Pharmacological treament	Large sample	Selection bias
Lee, SW	composite endpoint 1	4. Composite		yes/no	Ventilation therapies (or requesting)	Insurance claims	N/A		N/A	National/Country	Cumulative for the period	by Pharmacological treament	Large sample	Selection bias
Lee, SW	composite endpoint 2	4. Composite		yes/no	Ventilation therapies (or requesting)	Insurance claims	N/A		N/A	National/Country	Cumulative for the period	by Pharmacological treament	Large sample	Selection bias
Liao, Tim F.	Number of cumulative confirmed cases per 100000 population	1. Morbidity	New cases in the population	Rate	Cumulative cases	International/national/regional registry	Population	International/national/regional registry	100,000	National/Country	Day	by Age, Sex, Socio economic status (SES), Ethnicity	Data collection Large sample Representativeness	Testing variability SARS-CoV-2 infection Dx NOT clear
Liao, Tim F.	Morbidity	1. Morbidity	New cases in the population	Rate	Confirmed cases	International/national/regional registry	Population	Census	100,000	Region/ county/ department	Cumulative for the period	by Age, Sex, Geographic area, Politics, Socio economic status (SES), Ethnicity	Large sample Representativeness	Cannot establish a causal relationship Testing variability Lack of external validation SARS-CoV-2 infection Dx NOT clear
Liao, Tim F.	Mortality	2. Mortality	mortality rate	Rate	COVID-19 deaths (any, confirmed or not confirmed)	International/national/regional registry	Population	Census	100,000	Region/ county/ department	Cumulative for the period	by Age, Sex, Politics, Socio economic status (SES), Ethnicity	Large sample Representativeness	Cannot establish a causal relationship Testing variability Lack of external validation SARS-CoV-2 infection Dx NOT clear
Liao, Tim F.	Number of deaths per 100000 population	2. Mortality	mortality rate	Rate	COVID-19 deaths (any, confirmed or not confirmed)	International/national/regional registry	Population	International/national/regional registry	100,000	National/Country	Day	by Age, Sex, Education, Socio economic status (SES), Ethnicity	Data collection Large sample Representativeness	Other limitations SARS-CoV-2 infection Dx NOT clear
L�pez, Maria Gracia Flores	COVID-19 mortality rate	2. Mortality	fatality rate	Rate	Confirmed covid-19 Deaths	Death registry	Population	Census	100,000	Region/ county/ department	Cumulative for the period	by Geographic area	Not mentioned	Data collection bias Lack of more granular data
Meyers, KJ	Estimated prevalence	1. Morbidity	Positivity rate	Proportion	Confirmed cases	In-house databases & Serological surveys	Tested PCR/confirmed cases	Other denominator data source	100 (i.e. %)	City/ municipality	Week	by Age, Sex, Comorbidities, Ethnicity, BMI, Risk categories	Detection of asymptomatic	Lack of representativeness Enrolment (participation) bias
Monari, C	% of patients who died	2. Mortality	fatality rate	Proportion	COVID-19 deaths (any, confirmed or not confirmed)	In-house databases & Serological surveys	Positive tests	Other denominator data source	100 (i.e. %)	Region/ county/ department	Month	by Severity	Representativeness	Data collection bias Small sample
Monari, C	% of hospitalized patients	3. Severity	Hospitalisation	Proportion	Hospitalised or severe	In-house databases & Serological surveys	Positive tests	Other denominator data source	100 (i.e. %)	Region/ county/ department	Month	by Severity	Representativeness	Data collection bias Small sample
Monari, C	% of subjects with ARDS	3. Severity	Clinical outcomes/ Complications	Proportion	Hospitalised or severe	In-house databases & Serological surveys	Tested PCR/confirmed cases	Other denominator data source	100 (i.e. %)	Region/ county/ department	Month	by Severity	Representativeness	Data collection bias Small sample
Monari, C	% receiving O2 therapy	3. Severity	Ventilation procedures	Proportion	Ventilation therapies (or requesting)	In-house databases & Serological surveys	Positive tests	Other denominator data source	100 (i.e. %)	Region/ county/ department	Month	by Severity	Representativeness	Data collection bias Small sample
Monari, C	Clinical presentation	3. Severity	Other severity classifications	Proportion	Symptomatic cases	In-house databases & Serological surveys	Positive tests	Other denominator data source	100 (i.e. %)	Region/ county/ department	Month		Representativeness	Data collection bias Small sample
Mutnal, MB	Incidence	1. Morbidity	New cases in the population	Rate	Confirmed cases	COVID-19 epidemiological survey/registry	Population	COVID-19 epidemiological survey/registry	100 (i.e. %)	Region/ county/ department	Month	by Age, Sex, Ethnicity	Data collection Large sample Representativeness	Other limitations
Mutnal, MB	Test positivity rate	1. Morbidity	Positivity rate	Rate	Confirmed cases	COVID-19 epidemiological survey/registry	Total tests	COVID-19 epidemiological survey/registry	100 (i.e. %)	City/ municipality	Week	by Age, Sex, Ethnicity	Data collection Large sample Representativeness Detection of asymptomatic	Data collection bias Lack of representativeness
Nurchis, MC	Years of Life Lost (YLL)	2. Mortality	YLL	YLL	YLL	COVID-19 epidemiological survey/registry	YLL	COVID-19 epidemiological survey/registry	N/A	National/Country	Cumulative for the period	by Age, Sex	Data collection Representativeness WHO formula	Data collection bias SARS-CoV-2 infection Dx NOT clear
Nurchis, MC	DALYs	4. Composite		DALYs	DALYs	COVID-19 epidemiological survey/registry	N/A		N/A	National/Country	Cumulative for the period	by Age, Sex	Data collection Representativeness WHO formula	Data collection bias SARS-CoV-2 infection Dx NOT clear
Nurchis, MC	Years Lost due to Disability (YLD) for incident cases of the disease or injury	4. Composite		YLD	YLDs	COVID-19 epidemiological survey/registry	N/A		N/A	National/Country	Cumulative for the period	by Age, Sex	Data collection Representativeness WHO formula	Data collection bias SARS-CoV-2 infection Dx NOT clear
Nurchis, MC	standardized DALY (DALY per 1000 persons)	4. Composite		DALYs	DALYs	COVID-19 epidemiological survey/registry	Population	International/national/regional registry	1000 (i.e. �)	National/Country	Cumulative for the period	by Age, Sex	Data collection Representativeness WHO formula	Data collection bias SARS-CoV-2 infection Dx NOT clear
Oh, TK	% individuals diagnosed with COVID-19	1. Morbidity	New cases in the population	Proportion	Confirmed cases	COVID-19 epidemiological survey/registry	Population	Census	100 (i.e. %)	National/Country	Cumulative for the period	by Pharmacological treament	Large sample	Selection bias
Oh, TK	Percentage in-hospital mortality	2. Mortality	fatality rate	Proportion	COVID-19 deaths (any, confirmed or not confirmed)	COVID-19 epidemiological survey/registry	Positive tests	COVID-19 epidemiological survey/registry	100 (i.e. %)	National/Country	Cumulative for the period	by Pharmacological treament	Large sample	Selection bias
Padilla-Raygoza, Nicolas	Cause-specific mortality rate for COVID-19	2. Mortality	fatality rate	Rate	Confirmed covid-19 Deaths	International/national/regional registry	Positive tests	International/national/regional registry	100 (i.e. %)	Region/ county/ department	Cumulative for the period	by Geographic area	Not mentioned	Data collection bias
Pana TA	Observed country-leveL mortality rate	2. Mortality	Mean daily increase in deaths until the peak in mortality	Count	Daily increase in deaths	International/national/regional registry	Days		N/A	National/Country	Day	by Geographic area	Comparable	Not mentioned
Pana TA	Country-level mean mortality rate from COVID-19	2. Mortality	mortality rate	Rate	COVID-19 deaths (any, confirmed or not confirmed)	International/national/regional registry	Population	International/national/regional registry	N/A	National/Country	Day	by Geographic area	Not mentioned	Other limitations
Ramaswamy, Sudarshan	Case prevalence (cumulative reported cases / 10,000 population)	1. Morbidity	New and pre-existinga cases divided by population	Rate	Cumulative cases	In-house databases & Serological surveys	Population	Census	10,000	City/ municipality	Cumulative for the period		Data collection Large sample Representativeness random sample	Other limitations
Ramaswamy, Sudarshan	Seroprevalence	1. Morbidity	Positivity rate	Proportion	Seropositives	In-house databases & Serological surveys	IgG ab tested	Other denominator data source	100 (i.e. %)	City/ municipality	Cumulative for the period	by Age, Sex, Socio economic status (SES)	Data collection Large sample Representativeness random sample	Lack of more granular data
Ramaswamy, Sudarshan	Infection-Case Ratio (ICR)	1. Morbidity	infection case ratio	Rate	Expected COVID-19 infections	In-house databases & Serological surveys	Positive tests	Other denominator data source	N/A	City/ municipality	Cumulative for the period		Data collection Large sample Representativeness random sample	Other limitations
Ramirez IJ	covid-19 incidence rates/100,000	1. Morbidity	New cases in the population	Rate	Confirmed cases	COVID-19 epidemiological survey/registry	Population	International/national/regional registry	100,000	Region/ county/ department	Cumulative for the period	by Geographic area, Comorbidities, Socio economic status (SES)	Representativeness	Lack of representativeness Lack of more granular data SARS-CoV-2 infection Dx NOT clear
Ramirez IJ	case- fatality rate	2. Mortality	fatality rate	Rate	COVID-19 deaths (any, confirmed or not confirmed)	International/national/regional registry	Positive tests	International/national/regional registry	100 (i.e. %)	Region/ county/ department	Cumulative for the period	by Geographic area, Comorbidities, Socio economic status (SES)	Representativeness	Lack of representativeness Lack of more granular data SARS-CoV-2 infection Dx NOT clear
Ramirez IJ	death rate	2. Mortality	mortality rate	Proportion	COVID-19 deaths (any, confirmed or not confirmed)	COVID-19 epidemiological survey/registry	Population	International/national/regional registry	100 (i.e. %)	Region/ county/ department	Cumulative for the period	by Geographic area, Comorbidities, Socio economic status (SES)	Representativeness	Lack of representativeness Lack of more granular data SARS-CoV-2 infection Dx NOT clear
Ranjan, Alok	COVID-19 incidence rate (per 100 000 inhabitants)	1. Morbidity	New cases in the population	Rate	Confirmed cases	COVID-19 epidemiological survey/registry	Population	Census	100,000	Region/ county/ department	Cumulative for the period	by Age, Education, Geographic area, Socio economic status (SES)	Not mentioned	Data collection bias Ecological fallacy
Ranjan, Alok	COVID-19 case fatality rate (per 10 000)	2. Mortality	fatality rate	Rate	Confirmed covid-19 Deaths	COVID-19 epidemiological survey/registry	Positive tests	COVID-19 epidemiological survey/registry	10,000	Region/ county/ department	Cumulative for the period	by Age, Education, Geographic area, Socio economic status (SES)	Not mentioned	Ecological fallacy
Ranjan, Alok	COVID-19 mortality rate (per 100 000 inhabitants)	2. Mortality	mortality rate	Rate	Confirmed covid-19 Deaths	COVID-19 epidemiological survey/registry	Population	Census	100,000	Region/ county/ department	Cumulative for the period	by Age, Education, Geographic area, Socio economic status (SES)	Not mentioned	Ecological fallacy
Rauscher, Emily	Prevalence of COVID-19 cases (/100 000)	1. Morbidity	New and pre-existinga cases divided by population	Rate	Cumulative cases	International/national/regional registry	Exposed people	Census	100,000	Region/ county/ department	Cumulative for the period	by Geographic area, Socio economic status (SES), Ethnicity	Reduce heterogeneity	Cannot establish a causal relationship
Rauscher, Emily	Prevalence of COVID-19 deaths	2. Mortality	mortality rate	Rate	Confirmed covid-19 Deaths	International/national/regional registry	Population	Census	100,000	Region/ county/ department	Cumulative for the period	by Geographic area, Socio economic status (SES), Ethnicity	Reduce heterogeneity	Cannot establish a causal relationship
Rezabeigi-Davarani, E	Case fatality (%)	2. Mortality	fatality rate	Proportion	COVID-19 deaths (any, confirmed or not confirmed)	In-house databases & Serological surveys	Positive tests	Other denominator data source	100 (i.e. %)	Region/ county/ department	Cumulative for the period		Not mentioned	Small sample
Rezabeigi-Davarani, E	percentage hospitalised	3. Severity	Hospitalisation	Proportion	Confirmed cases	In-house databases & Serological surveys	Positive tests	Other denominator data source	100 (i.e. %)	National/Country	Cumulative for the period		Not mentioned	Small sample Lack of representativeness
Richardson, D	Mortality within 72 hours	2. Mortality	mortality rate	Proportion	Confirmed covid-19 Deaths	International/national/regional registry	Patients w/o COVID19	International/national/regional registry	100 (i.e. %)	Hospital	Hour		Data collection	Lack of representativeness
Richardson, D	Mortality within 48 hours	2. Mortality	mortality rate	Proportion	Confirmed covid-19 Deaths	International/national/regional registry	Patients w/o COVID19	International/national/regional registry	100 (i.e. %)	Hospital	Hour		Data collection	Lack of representativeness
Richardson, D	In-hospital mortality for Covid-19	2. Mortality	mortality rate	Rate	Confirmed covid-19 Deaths	International/national/regional registry	Positive tests	International/national/regional registry	100 (i.e. %)	Hospital	Cumulative for the period		Data collection	Not mentioned
Richardson, D	Mortality within 24 hours	2. Mortality	mortality rate	Rate	Confirmed covid-19 Deaths	International/national/regional registry	Patients w/o COVID19	International/national/regional registry	100 (i.e. %)	Hospital	Day		Data collection	Lack of representativeness
Richardson, D	Median length of stay	3. Severity	Length of hospital stay	Count	LOS	International/national/regional registry	N/A		N/A	Hospital	Cumulative for the period		Data collection	Lack of representativeness
Richardson, D	Admission to ICU	3. Severity	ICU	Proportion	Hospitalised or severe	International/national/regional registry	Patients w/o COVID19	International/national/regional registry	100 (i.e. %)	Hospital	Cumulative for the period		Data collection	Lack of representativeness
Richardson, D	Referred to critical care outreach team	3. Severity	ICU	Proportion	Hospitalised or severe	International/national/regional registry	Patients w/o COVID19	International/national/regional registry	100 (i.e. %)	Hospital	Cumulative for the period		Data collection	Lack of representativeness
Richardson, D	On ventilation	3. Severity	Ventilation procedures	Proportion	Ventilation therapies (or requesting)	International/national/regional registry	Patients w/o COVID19	International/national/regional registry	100 (i.e. %)	Hospital	Cumulative for the period		Data collection	Not mentioned
Richardson, D	Palliative care	3. Severity	Treatments	Proportion	Hospitalised or severe	International/national/regional registry	Patients w/o COVID19	International/national/regional registry	100 (i.e. %)	Hospital	Cumulative for the period		Data collection	Lack of representativeness
Royo-Cebrecos, C	Seroprevalence	1. Morbidity	New and pre-existinga cases divided by population	Proportion	Seropositives	In-house databases & Serological surveys	Population	Census	100 (i.e. %)	National/Country	Month	by Age, Sex, Geographic area, Occupation, Housing (size, ownership)	Large sample Detection of asymptomatic	Data collection bias False-positive cases Selection bias
Rubio-Rivas, M	days from hospital admission to death	2. Mortality	Time to death	Count	LOS	COVID-19 epidemiological survey/registry	N/A		N/A	National/Country	Cumulative for the period	by Risk categories	Data collection Large sample	Lack of representativeness Missing data
Rubio-Rivas, M	in-hospital mortality	2. Mortality	fatality rate	Proportion	Confirmed covid-19 Deaths	COVID-19 epidemiological survey/registry	Symptomatic cases	Hospital admission records	100 (i.e. %)	National/Country	Cumulative for the period	by Risk categories	Data collection Large sample	Lack of representativeness Missing data
Rubio-Rivas, M	Intensive care unit (ICU) admission (%)	3. Severity	ICU	Proportion	Hospitalised or severe	COVID-19 epidemiological survey/registry	Symptomatic cases	Hospital admission records	100 (i.e. %)	National/Country	Cumulative for the period	by Risk categories	Data collection Large sample	Lack of representativeness Missing data
Rubio-Rivas, M	Invasive mechanical ventilation (%)	3. Severity	Ventilation procedures	Proportion	Ventilation therapies (or requesting)	COVID-19 epidemiological survey/registry	Positive tests	COVID-19 epidemiological survey/registry	100 (i.e. %)	National/Country	Cumulative for the period	by Risk categories	Data collection Large sample	Lack of representativeness Missing data
Rubio-Rivas, M	Non-invasive mechanical ventilation (%)	3. Severity	Ventilation procedures	Proportion	Ventilation therapies (or requesting)	COVID-19 epidemiological survey/registry	Positive tests	COVID-19 epidemiological survey/registry	100 (i.e. %)	National/Country	Cumulative for the period	by Risk categories	Data collection Large sample	Lack of representativeness Missing data
Rubio-Rivas, M	Requirement of high flow nasal cannula (%)	3. Severity	Ventilation procedures	Proportion	Ventilation therapies (or requesting)	COVID-19 epidemiological survey/registry	Positive tests	COVID-19 epidemiological survey/registry	100 (i.e. %)	National/Country	Cumulative for the period	by Risk categories	Data collection Large sample	Lack of representativeness Missing data
Sahoo, Harihar	Active rate	1. Morbidity	Positivity rate	Rate	Active cases	COVID-19 epidemiological survey/registry	Positive tests	COVID-19 epidemiological survey/registry	100 (i.e. %)	Region/ county/ department	Cumulative for the period	by Geographic area	Not mentioned	Not mentioned
Sahoo, Harihar	Test positivity rate	1. Morbidity	Positivity rate	Proportion	Confirmed cases	COVID-19 epidemiological survey/registry	Total tests	COVID-19 epidemiological survey/registry	100 (i.e. %)	Region/ county/ department	Cumulative for the period	by Geographic area	Other strength	Not mentioned
Sahoo, Harihar	Case fatality rate	2. Mortality	fatality rate	Rate	Confirmed covid-19 Deaths	COVID-19 epidemiological survey/registry	Positive tests	COVID-19 epidemiological survey/registry	100 (i.e. %)	Region/ county/ department	Cumulative for the period	by Geographic area	Not mentioned	Not mentioned
Salyer, Stephanie	weekly incidence	1. Morbidity	New cases in the population	Rate	Confirmed cases	International/national/regional registry	Population	Census	100,000	Region/ county/ department	Week	by Geographic area	Not mentioned	Missing data Lack of more granular data
Salyer, Stephanie	cumulative incidence	1. Morbidity	New cases in the population	Rate	Cumulative cases	International/national/regional registry	Population	Census	100,000	Region/ county/ department	Cumulative for the period	by Geographic area	Not mentioned	Missing data Lack of more granular data
Salyer, Stephanie	growth rate	1. Morbidity	growth rate	Rate	Confirmed cases	International/national/regional registry	Days	International/national/regional registry	100 (i.e. %)	Region/ county/ department	Week	by Geographic area	Not mentioned	Missing data
Salyer, Stephanie	case fatality ratio	2. Mortality	fatality rate	Rate	Confirmed covid-19 Deaths	International/national/regional registry	Positive tests	International/national/regional registry	100 (i.e. %)	Region/ county/ department	Cumulative for the period	by Geographic area	Not mentioned	Missing data Lack of more granular data
Seyhan AU	% confirmed cases	1. Morbidity	Positivity rate	Proportion	Confirmed cases	Hospital admission records	Possible cases	International/national/regional registry	100 (i.e. %)	City/ municipality	Cumulative for the period	by Age, Sex, Geographic area, Nationality, Comorbidities, Symptoms	Not mentioned	Lack of representativeness
Seyhan AU	% cases with specific symptoms	1. Morbidity	Positivity rate	Proportion	Symptomatic cases	Hospital admission records	Possible cases	Hospital admission records	100 (i.e. %)	City/ municipality	Cumulative for the period		Not mentioned	Lack of representativeness
Shahriarirad, R	mortality rate	2. Mortality	fatality rate	Proportion	Confirmed covid-19 Deaths	In-house databases & Serological surveys	Symptomatic cases	Hospital admission records	100 (i.e. %)	City/ municipality	Cumulative for the period	by Severity	Not mentioned	Small sample Missing data Enrolment (participation) bias
Shahriarirad, R	average duration of hospitalization	3. Severity	Length of hospital stay	Count	LOS	In-house databases & Serological surveys	N/A		N/A	City/ municipality	Cumulative for the period		Not mentioned	Small sample Missing data Enrolment (participation) bias
Shahriarirad, R	ICU admission rate	3. Severity	ICU	Proportion	Hospitalised or severe	In-house databases & Serological surveys	Symptomatic cases	Hospital admission records	100 (i.e. %)	City/ municipality	Cumulative for the period	by Age, Sex, Comorbidities, Symptoms, Travelling abroad, Occupation	Not mentioned	Small sample Missing data Enrolment (participation) bias
Shahriarirad, R	average number of days from the start of symptoms until the development of dyspnea	3. Severity	Clinical outcomes/ Complications	Count	Time to outcome	In-house databases & Serological surveys	N/A		N/A	Region/ county/ department	Cumulative for the period		Not mentioned	Small sample Missing data Enrolment (participation) bias
Shahriarirad, R	average number of days from the development of dyspnea to progression to acute espiratory distress syndrome (ARDS)	3. Severity	Clinical outcomes/ Complications	Count	Time to outcome	In-house databases & Serological surveys	N/A		N/A	Region/ county/ department	Cumulative for the period		Not mentioned	Small sample Missing data Enrolment (participation) bias
Shahriarirad, R	Invasive mechanical ventilation rate	3. Severity	Ventilation procedures	Proportion	Ventilation therapies (or requesting)	In-house databases & Serological surveys	Symptomatic cases	Other denominator data source	100 (i.e. %)	City/ municipality	Cumulative for the period		Not mentioned	Small sample Missing data Enrolment (participation) bias
Shahriarirad, R	nasal cannula ventilation rate	3. Severity	Ventilation procedures	Proportion	Ventilation therapies (or requesting)	In-house databases & Serological surveys	Symptomatic cases	Other denominator data source	100 (i.e. %)	City/ municipality	Cumulative for the period	by Severity	Not mentioned	Small sample Missing data Enrolment (participation) bias
Shahriarirad, R	Noninvasive ventilation or high flow mask support rate	3. Severity	Ventilation procedures	Proportion	Ventilation therapies (or requesting)	In-house databases & Serological surveys	Symptomatic cases	Other denominator data source	100 (i.e. %)	City/ municipality	Cumulative for the period	by Severity	Not mentioned	Small sample Missing data Enrolment (participation) bias
Shahriarirad, R	rate of severe disease	3. Severity	Other severity classifications	Proportion	Hospitalised or severe	In-house databases & Serological surveys	Symptomatic cases	Other denominator data source	100 (i.e. %)	Region/ county/ department	Cumulative for the period	by Age, Sex, Comorbidities, Symptoms, Travelling abroad	Not mentioned	Small sample Missing data Enrolment (participation) bias
Shallcross, L	Odds of SARS-CoV-2 infection in residents	1. Morbidity	New cases in the population	Odds	Confirmed cases	COVID-19 epidemiological survey/registry	Population	COVID-19 epidemiological survey/registry	100 (i.e. %)	Long-term care facilities	Cumulative for the period	by Nursing Home	Not mentioned	Not mentioned
Shallcross, L	Proportion asymptomatic positive tests / all positive tests (95% CI)	1. Morbidity	Percentage symptomatic/asymptomatic	Proportion	Asymptomatic	COVID-19 epidemiological survey/registry	Positive tests	COVID-19 epidemiological survey/registry	100 (i.e. %)	Long-term care facilities	Cumulative for the period	by Age, Nursing Home	Large sample	Not mentioned
Shallcross, L	Weighted period prevalence of confirmed SARS-CoV-2 infections in residents and staff	1. Morbidity	Positivity rate	Proportion	Confirmed cases	COVID-19 epidemiological survey/registry	Total tests	COVID-19 epidemiological survey/registry	100 (i.e. %)	Long-term care facilities	Cumulative for the period	by Age, Nursing Home	Large sample	Not mentioned
Soria, Maria Luz Joanna B.	All-cause in-hospital mortality of rt-PCR confirmed COVID-19 adult patients	2. Mortality	fatality rate	Proportion	All-cause deaths	Hospital admission records	Symptomatic cases	Hospital admission records	100 (i.e. %)	National/Country	Cumulative for the period	by Travelling abroad	Data collection Detection of asymptomatic	Lack of more granular data
Soria, Maria Luz Joanna B.	Length of ICU stay	3. Severity	Length of hospital stay	Count	Confirmed covid-19 Deaths	COVID-19 epidemiological survey/registry	N/A		N/A	National/Country	Cumulative for the period		Data collection	Lack of representativeness Missing data Convenience sample Lack of more granular data
Soria, Maria Luz Joanna B.	Length of hospital stay	3. Severity	Length of hospital stay	Count	Confirmed covid-19 Deaths	COVID-19 epidemiological survey/registry	N/A		N/A	National/Country	Cumulative for the period		Data collection	Lack of representativeness Missing data Convenience sample Lack of more granular data
Soria, Maria Luz Joanna B.	Prevalence of ICU admission in hospitalised COVID-19 patients and deaths	3. Severity	ICU	Proportion	Confirmed covid-19 Deaths	COVID-19 epidemiological survey/registry	Symptomatic cases	Hospital admission records	100 (i.e. %)	National/Country	Cumulative for the period		Data collection	Lack of representativeness Missing data Convenience sample
Soria, Maria Luz Joanna B.	Prevalence of presence of organ failure (Multiorgan failure (2 or more), Pulmonary, Renal, Cardiovascular, Hepatic, Gastrointestinal, Encephalopathy, Others) in hospitalised COVID-19 patients and deaths	3. Severity	Clinical outcomes/ Complications	Proportion	Confirmed covid-19 Deaths	COVID-19 epidemiological survey/registry	COVID-19 patients and deaths	COVID-19 epidemiological survey/registry	100 (i.e. %)	National/Country	Cumulative for the period		Data collection	Lack of representativeness Missing data Convenience sample Lack of more granular data
Soria, Maria Luz Joanna B.	Prevalence of sign or symptom in hospitalised COVID-19 patients and deaths	3. Severity	Clinical outcomes/ Complications	Proportion	Confirmed covid-19 Deaths	COVID-19 epidemiological survey/registry	COVID-19 patients and deaths	COVID-19 epidemiological survey/registry	100 (i.e. %)	National/Country	Cumulative for the period		Data collection	Lack of representativeness Missing data Convenience sample
Soria, Maria Luz Joanna B.	Prevalence of Oxygen therapy/Ventilatory support in hospitalised COVID-19 patients and deaths	3. Severity	Ventilation procedures	Proportion	Confirmed covid-19 Deaths	COVID-19 epidemiological survey/registry	COVID-19 patients and deaths	COVID-19 epidemiological survey/registry	100 (i.e. %)	National/Country	Cumulative for the period		Data collection	Lack of representativeness Missing data Convenience sample
Soria, Maria Luz Joanna B.	Prevalence of Supplemental oxygen given, Nasal cannula, Face mask, Non-invasive ventilation, Tracheal intubation, ECMO, Prone positioning in hospitalised COVID-19 patients and deaths with highest FiO2 requirement	3. Severity	Ventilation procedures	Proportion	Confirmed covid-19 Deaths	COVID-19 epidemiological survey/registry	COVID-19 patients and deaths	COVID-19 epidemiological survey/registry	100 (i.e. %)	National/Country	Cumulative for the period		Data collection	Small sample Lack of representativeness Missing data
Soria, Maria Luz Joanna B.	Prevalence of Convalescent plasma therapy and Renal replacement therapy for AKI in hospitalised COVID-19 patients and deaths	3. Severity	Treatments	Proportion	Confirmed covid-19 Deaths	COVID-19 epidemiological survey/registry	COVID-19 patients and deaths	COVID-19 epidemiological survey/registry	100 (i.e. %)	National/Country	Cumulative for the period		Data collection	Lack of representativeness Missing data Convenience sample
Soria, Maria Luz Joanna B.	Prevalence of Chest x-ray findings and Chest CT scan findings classified as normal, mild, moderate and severe in hospitalised COVID-19 patients and deaths	3. Severity	Other severity classifications	Proportion	Confirmed covid-19 Deaths	COVID-19 epidemiological survey/registry	COVID-19 patients and deaths	COVID-19 epidemiological survey/registry	100 (i.e. %)	National/Country	Cumulative for the period		Data collection	Lack of representativeness Missing data Convenience sample
Stokes, Andrew	Direct COVID-19 Death Rate per 1,000 Person-Years	2. Mortality	mortality rate	Rate	Confirmed covid-19 Deaths	International/national/regional registry	Population	Census	1000 (i.e. �)	National/Country	Year	by Age, Geographic area, Comorbidities, Socio economic status (SES), Ethnicity, BMI, Smoking, Housing (size, ownership)	Not mentioned	Data collection bias
Sung, HK	fatality rate	2. Mortality	fatality rate	Proportion	Confirmed covid-19 Deaths	In-house databases & Serological surveys	Symptomatic cases	Hospital admission records	100 (i.e. %)	National/Country	Cumulative for the period	by Age, Severity	Not mentioned	Missing data Enrolment (participation) bias
Sung, HK	length of hospital stay	3. Severity	Length of hospital stay	Count	LOS	In-house databases & Serological surveys	N/A		N/A	National/Country	Cumulative for the period	by Severity	Not mentioned	Missing data Enrolment (participation) bias
Sung, HK	Length of hospital stay	3. Severity	Length of hospital stay	Count	LOS	In-house databases & Serological surveys	N/A		N/A	National/Country	Cumulative for the period	by Severity	Not mentioned	Missing data Enrolment (participation) bias
Sung, HK	ICU admission rate	3. Severity	ICU	Proportion	Hospitalised or severe	In-house databases & Serological surveys	Symptomatic cases	Hospital admission records	100 (i.e. %)	National/Country	Cumulative for the period	by Severity	Not mentioned	Missing data Enrolment (participation) bias
Sung, HK	percentage of Infiltration in chest X-ray on admission	3. Severity	Clinical outcomes/ Complications	Proportion	Hospitalised or severe	In-house databases & Serological surveys	Symptomatic cases	Other denominator data source	100 (i.e. %)	National/Country	Cumulative for the period	by Severity	Not mentioned	Missing data Enrolment (participation) bias
Sung, HK	Use of any renal-replacement therapy	3. Severity	Clinical outcomes/ Complications	Proportion	Renal therapies	In-house databases & Serological surveys	Symptomatic cases	Other denominator data source	100 (i.e. %)	National/Country	Cumulative for the period	by Severity	Not mentioned	Missing data Enrolment (participation) bias
Sung, HK	Invasive mechanical ventilation rate	3. Severity	Ventilation procedures	Proportion	Ventilation therapies (or requesting)	In-house databases & Serological surveys	Symptomatic cases	Other denominator data source	100 (i.e. %)	National/Country	Cumulative for the period	by Severity	Not mentioned	Missing data Enrolment (participation) bias
Sung, HK	Rate of invasive mechanical ventilation	3. Severity	Ventilation procedures	Proportion	Ventilation therapies (or requesting)	In-house databases & Serological surveys	Symptomatic cases	Other denominator data source	100 (i.e. %)	National/Country	Cumulative for the period	by Severity	Not mentioned	Missing data Enrolment (participation) bias
Sung, HK	Noninvasive mechanical ventilation rate	3. Severity	Ventilation procedures	Proportion	Ventilation therapies (or requesting)	In-house databases & Serological surveys	Symptomatic cases	Other denominator data source	100 (i.e. %)	National/Country	Cumulative for the period	by Severity	Not mentioned	Missing data Enrolment (participation) bias
Sung, HK	Rate of extracorporeal membrane oxygenation	3. Severity	Ventilation procedures	Proportion	Ventilation therapies (or requesting)	In-house databases & Serological surveys	Symptomatic cases	Other denominator data source	100 (i.e. %)	National/Country	Cumulative for the period	by Severity	Not mentioned	Missing data Enrolment (participation) bias
Sung, HK	Rate of noninvasive mechanical ventilation	3. Severity	Ventilation procedures	Proportion	Ventilation therapies (or requesting)	In-house databases & Serological surveys	Symptomatic cases	Other denominator data source	100 (i.e. %)	National/Country	Cumulative for the period	by Severity	Not mentioned	Missing data Enrolment (participation) bias
Sung, HK	extracorporeal membrane oxygenation rate	3. Severity	Ventilation procedures	Proportion	Ventilation therapies (or requesting)	In-house databases & Serological surveys	Symptomatic cases	Other denominator data source	100 (i.e. %)	National/Country	Cumulative for the period	by Severity	Not mentioned	Missing data Enrolment (participation) bias
Sung, HK	disease severity score	3. Severity	Other severity classifications	Proportion	Hospitalised or severe	In-house databases & Serological surveys	Symptomatic cases	Other denominator data source	100 (i.e. %)	National/Country	Cumulative for the period	by Age, Sex, Comorbidities, Symptoms	Not mentioned	Missing data Enrolment (participation) bias
Telle, Kjetil	Mortality: % death within 30 days after the positive test in Norway	2. Mortality	fatality rate	Rate	Confirmed covid-19 Deaths	International/national/regional registry	Positive tests	International/national/regional registry	100 (i.e. %)	National/Country	Cumulative for the period	by Age, Sex, Comorbidities, Ethnicity, Nursing Home	Data collection Large sample Representativeness	Other limitations
Telle, Kjetil	Severity: hospitalized (inpatient) two days before through 14 days after the positive test	3. Severity	Hospitalisation	Rate	Hospitalised or severe	International/national/regional registry	Positive tests	International/national/regional registry	100 (i.e. %)	National/Country	Cumulative for the period	by Age, Sex, Comorbidities, Ethnicity, Nursing Home	Data collection Large sample Representativeness	Other limitations
Telle, Kjetil	Severity: invasive ventilator treatment during this hospitalization	3. Severity	Ventilation procedures	Rate	Ventilation therapies (or requesting)	International/national/regional registry	Positive tests	International/national/regional registry	100 (i.e. %)	National/Country	Cumulative for the period	by Age, Sex, Comorbidities, Ethnicity, Nursing Home	Data collection Large sample Representativeness	Other limitations
Terada, M	fatality rate	2. Mortality	fatality rate	Proportion	Confirmed covid-19 Deaths	COVID-19 epidemiological survey/registry	Symptomatic cases	Hospital admission records	100 (i.e. %)	National/Country	Cumulative for the period	by Age, Sex, Smoking	Not mentioned	Not mentioned
Terada, M	Severity on admission	3. Severity	Ventilation procedures	Proportion	Hospitalised or severe	COVID-19 epidemiological survey/registry	Positive tests	COVID-19 epidemiological survey/registry	100 (i.e. %)	National/Country	Cumulative for the period	by Age, Sex, Comorbidities	Not mentioned	Not mentioned
Terada, M	worst severity	3. Severity	Ventilation procedures	Proportion	Hospitalised or severe	COVID-19 epidemiological survey/registry	Positive tests	COVID-19 epidemiological survey/registry	100 (i.e. %)	National/Country	Cumulative for the period	by Age, Sex, Comorbidities	Not mentioned	Other limitations
Tesoriero, JamesM	Diagnosed with COVID-19, rate per 1000 population	1. Morbidity	New and pre-existinga cases divided by population	Proportion	Confirmed cases	International/national/regional registry	Population	International/national/regional registry	1000 (i.e. �)	City/ municipality	Cumulative for the period	by Age, Sex, Ethnicity	Data collection Large sample	Other limitations
Tesoriero, JamesM	COVID-19 in-hospital mortality rate per 1000 diagnosis	2. Mortality	fatality rate	Rate	Confirmed covid-19 Deaths	International/national/regional registry	Total tests	International/national/regional registry	1000 (i.e. �)	City/ municipality	Cumulative for the period	by Age, Sex, Ethnicity	Data collection Representativeness	Other limitations
Tesoriero, JamesM	COVID-19 in-hospital mortality rate per 1000 hospitalised	2. Mortality	fatality rate	Rate	Confirmed covid-19 Deaths	International/national/regional registry	Symptomatic cases	International/national/regional registry	1000 (i.e. �)	City/ municipality	Cumulative for the period	by Age, Sex, Ethnicity	Data collection Representativeness	Other limitations
Tesoriero, JamesM	COVID-19 in-hospital mortality rate per 1000 population	2. Mortality	mortality rate	Rate	Confirmed covid-19 Deaths	International/national/regional registry	Population	International/national/regional registry	1000 (i.e. �)	City/ municipality	Cumulative for the period	by Age, Sex, Ethnicity	Data collection Representativeness	Other limitations
Tesoriero, JamesM	Hospitalized with COVID-19 per 1000 diagnoses	3. Severity	Hospitalisation	Rate	Confirmed cases	International/national/regional registry	Positive tests	International/national/regional registry	1000 (i.e. �)	City/ municipality	Cumulative for the period	by Age, Sex, Ethnicity	Data collection Representativeness	Other limitations
Tesoriero, JamesM	Hospitalized with COVID-19 per 1000 POPULATION	3. Severity	Hospitalisation	Rate	Confirmed cases	International/national/regional registry	Population	International/national/regional registry	1000 (i.e. �)	City/ municipality	Cumulative for the period	by Age, Sex, Ethnicity	Data collection Representativeness	Other limitations
Timelli, Laura	Cumulative incidence (per 100,000 inhabitants)	1. Morbidity	New cases in the population	Rate	Cumulative cases	COVID-19 epidemiological survey/registry	Population	International/national/regional registry	100,000	National/Country	Cumulative for the period	by Geographic area	Data collection Representativeness	Other limitations
Timelli, Laura	Mortality rate at the end of period	2. Mortality	mortality rate	Rate	Confirmed covid-19 Deaths	COVID-19 epidemiological survey/registry	Population	Census	1000 (i.e. �)	National/Country	Cumulative for the period	by Geographic area	Data collection	Lack of more granular data
Turista DDR	% confirmed cases	1. Morbidity	New and pre-existinga cases divided by population	Proportion	Confirmed cases	COVID-19 epidemiological survey/registry	Population	COVID-19 epidemiological survey/registry	100 (i.e. %)	National/Country	Cumulative for the period	by Geographic area	Not mentioned	Data collection bias Lack of representativeness SARS-CoV-2 infection Dx NOT clear
Turista DDR	case-fatality rate	2. Mortality	fatality rate	Rate	COVID-19 deaths (any, confirmed or not confirmed)	COVID-19 epidemiological survey/registry	Positive tests	COVID-19 epidemiological survey/registry	100 (i.e. %)	National/Country	Cumulative for the period	by Geographic area	Not mentioned	Data collection bias Lack of representativeness SARS-CoV-2 infection Dx NOT clear
Wibowo, Y	Effective reproduction number (Rt)	1. Morbidity	Reproductive number	Count	Contact with cases	COVID-19 epidemiological survey/registry	N/A		N/A	Region/ county/ department	Cumulative for the period	by Age, Sex, Comorbidities, Socio economic status (SES)	Not mentioned	Lack of representativeness
Wibowo, Y	Percentage of death among confirmed cases	2. Mortality	fatality rate	Proportion	Confirmed covid-19 Deaths	COVID-19 epidemiological survey/registry	Positive tests	International/national/regional registry	100 (i.e. %)	Region/ county/ department	Cumulative for the period	by Age, Sex	Not mentioned	Lack of representativeness
